# Supplementary material for: Genetic Variant Analyses Identify Novel Candidate Autism Risk Genes from a Highly Consanguineous Cohort of 104 Families from Oman
Source: Int J Mol Sci. 2024 Dec 21;25(24):13700. doi: 10.3390/ijms252413700 (PMC11679916; doi:10.3390/ijms252413700)
Supplement: Supplementary file 1 [file ijms-25-13700-s001.zip]

Archive with 1 entries (1 files):
- ijms-3370267-supplementary.pdf
